# Supplementary material for: CPEB2 m6A methylation regulates blood–tumor barrier permeability by regulating splicing factor SRSF5 stability
Source: Commun Biol. 2022 Sep 5;5:908. doi: 10.1038/s42003-022-03878-9 (PMC9445078; doi:10.1038/s42003-022-03878-9)
Supplement: Supplementary file 3 — Supplementary Data 1 [file 42003_2022_3878_MOESM3_ESM.xlsx]

## Sheet: Figure 1
	Fig. 1c	METTL3 expression				METTL14 expression
		NBT	LGG	HGG		NBT	LGG	HGG
		1	1.5511	2.5609		1	1.192	1.0521
		1	1.3318	2.7895		1	1.1755	1.3104
		1	1.6208	2.4794		1	1.1019	1.2687
	Fig. 1d	TEER value
		Control	sh-NC	sh-METTL3
		89	98	51
		93	89	42
		98	93	42
		98	103	51
		103	93	47
	Fig. 1e	Dextran				HRP
		Control	sh-NC	sh-METTL3		Control	sh-NC	sh-METTL3
		100	105.12	219.69		100	112.45	174.49
		100	97.52	206.53		100	93.4	167.21
		100	119.53	238.69		100	98.81	157.24
		100	96.42	229.67		100	103.52	175.94
		100	119.81	256.81		100	101.46	175.99
	Fig. 1f	ZO-1 expression				occludin expression				claudin-5 expression
		Control	sh-NC	sh-METTL3		Control	sh-NC	sh-METTL3		Control	sh-NC	sh-METTL3
		1	1.0211	0.2579		1	1.0132	0.2149		1	0.9637	0.2954
		1	1.0355	0.2765		1	0.9668	0.2616		1	0.975	0.2361
		1	0.9402	0.3535		1	1.0194	0.2994		1	1.0307	0.275
	Fig. 1h	IGF2BP1 expression				IGF2BP2 expression				IGF2BP3 expression
		AECs	GECs			AECs	GECs			AECs	GECs
		1	0.9532			1	0.9264			1	1.9685
		1	1.0386			1	1.0103			1	2.1863
		1	0.9682			1	0.8748			1	2.1239
	Fig. 1i	TEER value
		Control	sh-NC	sh-IGF2BP3
		89	93	42
		93	98	47
		98	98	37
		103	103	56
		103	98	56
	Fig. 1j	Dextran				HRP
		Control	sh-NC	sh-IGF2BP3		Control	sh-NC	sh-IGF2BP3
		100	103.07	228.35		100	108.79	173.54
		100	95.51	217.18		100	91.35	151.46
		100	90.98	230.65		100	97.89	151.37
		100	102.9	192.57		100	97.33	146.29
		100	118.51	240.43		100	104.53	174.04
	Fig. 1k	ZO-1 expression				occludin expression				claudin-5 expression
		Control	sh-NC	sh-IGF2BP3		Control	sh-NC	sh-IGF2BP3		Control	sh-NC	sh-IGF2BP3
		1	1.0176	0.2235		1	0.8597	0.1855		1	1.0302	0.1941
		1	1.0463	0.3459		1	1.0253	0.2893		1	0.9749	0.2618
		1	0.9908	0.2988		1	0.9829	0.2509		1	1.0489	0.3407

## Sheet: Figure 2
	Fig. 2d	KLF6 expression				CPEB2 expression				TMED9 expression
		AECs	GECs			AECs	GECs			AECs	GECs
		1	1.3566			1	1.9363			1	1.234
		1	0.933			1	2.0467			1	1.1277
		1	1.0521			1	2.1685			1	0.9571
	Fig. 2e	KLF6 expression				CPEB2 expression				TMED9 expression
		sh-NC	sh-METTL3			sh-NC	sh-METTL3			sh-NC	sh-METTL3
		1	0.9571			1	0.4147			1	0.8827
		1	1.0353			1	0.3384			1	0.8467
		1	1.181			1	0.3299			1	1.0377
	Fig. 2f	KLF6				CPEB2				TMED9
		anti-IGF2BP3	IgG			anti-IGF2BP3	IgG			anti-IGF2BP3	IgG
		1.0247	0.0037			30.7375	0.004			0.5304	0.0038
		0.08	0.0036			26.7586	0.0038			0.0811	0.0036
		0.9235	0.0022			28.6791	0.0034			1.4694	0.0038
	Fig. 2h	CPEB2 expression
		AECs	GECs
		1	3.1262
		1	3.5031
		1	2.7093
	Fig. 2i	TEER value
		Control	sh-NC	sh-CPEB2
		98	98	37
		89	93	47
		89	89	42
		103	103	42
		107	107	47
	Fig. 2j	Dextran				HRP
		Control	sh-NC	sh-CPEB2		Control	sh-NC	sh-CPEB2
		100	110.67	235.03		100	99.67	165.69
		100	105.32	219.08		100	99.42	161.65
		100	101.79	212.59		100	106.12	173.84
		100	96.73	240.78		100	90.88	192.72
		100	99.88	226.73		100	102.51	167.74
	Fig. 2k	ZO-1 expression				occludin expression				claudin-5 expression
		Control	sh-NC	sh-CPEB2		Control	sh-NC	sh-CPEB2		Control	sh-NC	sh-CPEB2
		1	0.9682	0.2513		1	0.9463	0.2441		1	1.0393	0.3624
		1	1.0301	0.2861		1	1.0297	0.2841		1	0.9839	0.2668
		1	1.0253	0.1771		1	0.9428	0.2028		1	0.9537	0.294

## Sheet: Figure 3
	Fig. 3b	RIP
		sh-NC		sh-METTL3
		anti-m6A	IgG	anti-m6A	IgG
		21.2874	0.0038	5.4337	0.0024
		20.5623	0.0053	6.6434	0.0038
		22.5012	0.004	6.029	0.0023
	Fig. 3c	CPEB2 expression
		sh-NC						sh-METTL3
		0 min	20 min	40 min	60 min	80 min		0 min	20 min	40 min	60 min	80 min
		1	0.8685	0.596	0.5224	0.3194		1	0.669	0.5129	0.3807	0.1029
		1	0.8467	0.6373	0.5586	0.2661		1	0.6358	0.5082	0.3121	0.0748
		1	0.7974	0.6522	0.551	0.3092		1	0.6783	0.4977	0.3001	0.058
	Fig. 3d	CPEB2 expression
		sh-NC	sh-METTL3
		1	0.8625
		1	1.0329
		1	1.1701
	Fig. 3e	CPEB2 expression
		sh-NC						sh-IGF2BP3
		0 min	20 min	40 min	60 min	80 min		0 min	20 min	40 min	60 min	80 min
		1	0.8909	0.6358	0.6127	0.3114		1	0.6314	0.459	0.3816	0.102
		1	0.9287	0.7738	0.6043	0.3284		1	0.63	0.4414	0.3746	0.0819
		1	0.8293	0.7561	0.5837	0.315		1	0.6447	0.4559	0.3376	0.1101
	Fig. 3f	CPEB2 expression
		sh-NC	sh-IGF2BP3
		1	1.181
		1	0.839
		1	0.9482
	Fig. 3j	RIP
		Wt		Mut
		anti-m6A	IgG	anti-m6A	IgG
		21.2874	0.0038	4.7853	0.0024
		20.4202	0.0034	6.0151	0.0025
		20.9943	0.0025	7.203	0.0032
	Fig. 3k	RIP
		Wt		Mut
		anti-IGF2BP3	IgG	anti-IGF2BP3	IgG
		33.0962	0.0032	10.8172	0.0027
		31.3109	0.0034	12.2547	0.0029
		30.2444	0.0039	9.2873	0.0032
	Fig. 3l	CPEB2 expression
		Wt						Mut
		0 min	20 min	40 min	60 min	80 min		0 min	20 min	40 min	60 min	80 min
		1	0.9181	0.7509	0.6343	0.2787		1	0.669	0.4204	0.15	0.073
		1	0.8685	0.6567	0.4977	0.3114		1	0.6001	0.3544	0.2274	0.1051
		1	0.8029	0.7006	0.6492	0.3798		1	0.5396	0.3121	0.1546	0.0695
	Fig. 3m	CPEB2 expression
		Wt	Mut
		1	0.9526
		1	0.8786
		1	1.1173
	Fig. 3n	CPEB2 expression
		Wt	Mut
		1	0.3571
		1	0.4281
		1	0.3276
	Fig. 3o	TEER value
		Wt	Mut
		98	51
		93	42
		84	42
		98	47
		103	47
	Fig. 3p	Dextran			HRP
		Wt	Mut		Wt	Mut
		100	223.48		100	147.53
		100	211.27		100	142.04
		100	243.6		100	182.8
		100	232.43		100	167.2
		100	234.69		100	169.22
	Fig. 3q	ZO-1 expression			occludin expression			claudin-5 expression
		Wt	Mut		Wt	Mut		Wt	Mut
		1	0.3089		1	0.3355		1	0.3436
		1	0.4266		1	0.3778		1	0.4376
		1	0.3462		1	0.4204		1	0.3963
	Fig. 3s	TEER value
		Control	sh-METTL3+Vector	sh-METTL3+CPEB2-Wt	sh-METTL3+CPEB2-Mut
		103	42	98	37
		98	56	107	51
		98	33	93	42
		107	47	93	61
		93	37	89	42
	Fig. 3t	Dextran					HRP
		Control	sh-METTL3+Vector	sh-METTL3+CPEB2-Wt	sh-METTL3+CPEB2-Mut		Control	sh-METTL3+Vector	sh-METTL3+CPEB2-Wt	sh-METTL3+CPEB2-Mut
		100	218.15	117.29	207.75		100	158.93	93.76	152.98
		100	246.98	111.6	234.02		100	176.29	90.21	184.34
		100	237.94	94.56	225.43		100	214.35	105.61	204.46
		100	241.78	101.98	235.95		100	162.36	98.17	167.07
		100	203.49	102.05	238.07		100	180.67	101.57	180.46
	Fig. 3t	ZO-1 expression					occludin expression					claudin-5 expression
		Control	sh-METTL3+Vector	sh-METTL3+CPEB2-Wt	sh-METTL3+CPEB2-Mut		Control	sh-METTL3+Vector	sh-METTL3+CPEB2-Wt	sh-METTL3+CPEB2-Mut		Control	sh-METTL3+Vector	sh-METTL3+CPEB2-Wt	sh-METTL3+CPEB2-Mut
		1	0.2762	0.9288	0.2833		1	0.2845	0.9482	0.3372		1	0.2586	0.925	0.2329
		1	0.3846	1.0301	0.3952		1	0.3923	1.0121	0.3973		1	0.3276	0.9965	0.3328
		1	0.4014	0.9421	0.4384		1	0.3514	0.9568	0.3467		1	0.3768	0.962	0.4001

## Sheet: Figure 4
	Fig. 4c	SRSF1 expression			SRSF2 expression			SRSF5 expression			SRSF6 expression			SRSF7 expression
		AECs	GECs		AECs	GECs		AECs	GECs		AECs	GECs		AECs	GECs
		1	0.895		1	1.1408		1	1.9679		1	1.0234		1	1.2687
		1	0.9571		1	1.2599		1	1.8747		1	1.0994		1	1.3348
		1	1.1837		1	1.0644		1	2.1043		1	1.0473		1	1.4208
	Fig. 4d	SRSF1 expression			SRSF2 expression			SRSF5 expression			SRSF6 expression			SRSF7 expression
		sh-NC	sh-CPEB2		sh-NC	sh-CPEB2		sh-NC	sh-CPEB2		sh-NC	sh-CPEB2		sh-NC	sh-CPEB2
		1	1.0842		1	1.0329		1	0.4224		1	1.0619		1	0.79
		1	0.9482		1	1.1783		1	0.3746		1	1.014		1	0.8351
		1	0.895		1	1.192		1	0.4687		1	0.9352		1	0.9138
	Fig. 4e	SRSF5 expression
		AECs	GECs
		1	2.1837
		1	2.3625
		1	2.4329
	Fig. 4f	TEER value
		Control	sh-NC	sh-SRSF5
		98	89	37
		98	98	42
		89	93	47
		103	103	47
		103	103	51
	Fig. 4g	Dextran				HRP
		Control	sh-NC	sh-SRSF5		Control	sh-NC	sh-SRSF5
		100	102.55	202.86		100	94.18	174.6
		100	96.46	217.77		100	101.4	160.12
		100	100.92	234.68		100	104.93	168.18
		100	99.08	231.58		100	101.01	171.7
		100	114.18	246.87		100	99.84	163.41
	Fig. 4i	ZO-1 expression				occludin expression				claudin-5 expression
		Control	sh-NC	sh-SRSF5		Control	sh-NC	sh-SRSF5		Control	sh-NC	sh-SRSF5
		1	0.9781	0.2996		1	0.9788	0.2005		1	1.0912	0.1734
		1	0.9983	0.2167		1	1.0565	0.3381		1	1.0299	0.2809
		1	1.0469	0.2897		1	0.9817	0.2167		1	0.9528	0.3282
	Fig. 4k	Input (%)
		anti-CPEB2	IgG
		60.7689	0.0082
		57.0938	0.0066
		57.4909	0.0065
	Fig. 4m	SRSF5 expression
		sh-NC							sh-CPEB2
		0 h	2 h	4 h	6 h	8 h	10 h		0 h	2 h	4 h	6 h	8 h	10 h
		1	0.9159	0.8141	0.6432	0.5446	0.2959		1	0.8467	0.6271	0.4601	0.3157	0.0958
		1	0.9202	0.8104	0.6567	0.5459	0.3231		1	0.8428	0.5919	0.4496	0.3392	0.1037
		1	0.933	0.8274	0.6388	0.5117	0.3028		1	0.8198	0.5678	0.4373	0.3399	0.1004
	Fig. 4n	SRSF5 expression
		sh-NC	sh-CPEB2
		1	0.8217
		1	1.014
		1	1.057

## Sheet: Figure 5
	Fig. 5a	SRSF5 expression
		Control	sh-NC	sh-CPEB2	CPEB2(+)NC	CPEB2(+)
		1	1.0043	0.4659	0.9735	1.9504
		1	1.0771	0.3692	0.9593	1.7904
		1	0.9442	0.5275	1.0614	2.0566
	Fig. 5b	TEER value
		Control	sh-NC	sh-CPEB2	sh-SRSF5	sh-CPEB2+sh-SRSF5	sh-CPEB2+SRSF5(+)
		93	84	42	42	37	84
		89	93	47	47	33	107
		84	79	51	56	42	84
		103	103	51	56	28	89
		103	93	47	47	33	98
	Fig. 5c	Dextran							HRP
		Control	sh-NC	sh-CPEB2	sh-SRSF5	sh-CPEB2+sh-SRSF5	sh-CPEB2+SRSF5(+)		Control	sh-NC	sh-CPEB2	sh-SRSF5	sh-CPEB2+sh-SRSF5	sh-CPEB2+SRSF5(+)
		100	100.12	238.97	233.8	237.93	109.18		100	102.54	167.99	183.48	194.62	98.44
		100	95.3	222.04	204.76	267.22	115.14		100	91.52	149.42	138.16	179.82	96.81
		100	106.12	201.7	230.56	242.81	97.88		100	88.69	151.47	153.41	153.69	100.35
		100	97.65	208.65	211	242.79	103.55		100	106.4	169.46	176.41	199.41	97.57
		100	102.32	237.02	234.64	239.76	102.86		100	99.81	178.46	177.07	197.76	106.56
	Fig. 5d	ZO-1 expression							occludin expression							claudin-5 expression
		Control	sh-NC	sh-CPEB2	sh-SRSF5	sh-CPEB2+sh-SRSF5	sh-CPEB2+SRSF5(+)		Control	sh-NC	sh-CPEB2	sh-SRSF5	sh-CPEB2+sh-SRSF5	sh-CPEB2+SRSF5(+)		Control	sh-NC	sh-CPEB2	sh-SRSF5	sh-CPEB2+sh-SRSF5	sh-CPEB2+SRSF5(+)
		1	1.0521	0.3879	0.3985	0.1973	1.0354		1	1.1163	0.4623	0.403	0.2549	1.0284		1	0.9453	0.2901	0.3908	0.1692	1.0152
		1	1.0219	0.4201	0.4043	0.1698	0.9891		1	1.0379	0.4251	0.4616	0.2271	1.0422		1	1.0698	0.4128	0.4438	0.2078	0.9454
		1	0.9983	0.4352	0.4617	0.2034	1.0252		1	0.9813	0.4799	0.4642	0.1861	0.9462		1	0.9558	0.3976	0.3515	0.1788	0.9224
				2

## Sheet: Figure 6
	Fig. 6c	MYBL2 expression			AR expression			ETS1 expression			BRD3 expression			THAP11 expression
		AECs	GECs		AECs	GECs		AECs	GECs		AECs	GECs		AECs	GECs
		1	1.4777		1	0.8992		1	2.0326		1	0.7667		1	1.0449
		1	1.3226		1	0.9659		1	1.8532		1	0.8566		1	0.9571
		1	1.2834		1	1.2512		1	1.7695		1	0.9117		1	0.8971
	Fig. 6d	MYBL2 expression			AR expression			ETS1 expression			BRD3 expression			THAP11 expression
		sh-NC	sh-SRSF5		sh-NC	sh-SRSF5		sh-NC	sh-SRSF5		sh-NC	sh-SRSF5		sh-NC	sh-SRSF5
		1	0.8827		1	1.0521		1	0.3763		1	1.2512		1	1.021
		1	0.8888		1	1.1947		1	0.4137		1	0.9659		1	0.9637
		1	1.0257		1	0.9526		1	0.2813		1	1.1381		1	0.9977
	Fig. 6f	P51-ETS1 expression			P42-ETS1 expression
		AECs	GECs		AECs	GECs
		1	3.2198		1	0.2462
		1	2.9872		1	0.4418
		1	2.5573		1	0.2672
	Fig. 6g	Input (%)
		anti-SRSF5	IgG
		28.8119	0.0144
		30.6666	0.0138
		28.6129	0.0078
	Fig. 6j	EGFP expression
		sh-NC	sh-SRSF5
		1	2.5728
		1	3.1895
		1	2.7069
	Fig. 6k	TEER value
		Control	sh-NC	sh-P51-ETS1	sh-P51-ETS1+P51-ETS1(+)	sh-P51-ETS1+P42-ETS1(+)
		89	98	42	70	42
		84	93	47	89	37
		93	79	37	93	51
		98	103	47	93	47
		103	98	56	75	47
	Fig. 6l	Dextran						HRP
		Control	sh-NC	sh-P51-ETS1	sh-P51-ETS1+P51-ETS1(+)	sh-P51-ETS1+P42-ETS1(+)		Control	sh-NC	sh-P51-ETS1	sh-P51-ETS1+P51-ETS1(+)	sh-P51-ETS1+P42-ETS1(+)
		100	102.3	213.28	106.51	228.66		100	93.54	172.48	102.3	175.32
		100	95.39	238.44	100.15	250.38		100	93.5	174.92	89.59	174.55
		100	103.13	203.91	118.52	231.88		100	112.68	193.77	98.75	156.9
		100	100.6	224.77	118.33	202.62		100	105.75	182.66	117.23	193.53
		100	114.62	253.62	122.84	201.48		100	102.3	173.57	113.21	183.56
	Fig. 6m	ZO-1 expression						occludin expression						claudin-5 expression
		Control	sh-NC	sh-P51-ETS1	sh-P51-ETS1+P51-ETS1(+)	sh-P51-ETS1+P42-ETS1(+)		Control	sh-NC	sh-P51-ETS1	sh-P51-ETS1+P51-ETS1(+)	sh-P51-ETS1+P42-ETS1(+)		Control	sh-NC	sh-P51-ETS1	sh-P51-ETS1+P51-ETS1(+)	sh-P51-ETS1+P42-ETS1(+)
		1	0.9938	0.2474	0.8564	0.1923		1	1.035	0.3365	1.1308	0.3808		1	1.0529	0.2669	0.9772	0.2696
		1	0.9618	0.4175	0.9963	0.3175		1	1.0989	0.3067	1.0719	0.2939		1	1.0607	0.3938	1.0222	0.3889
		1	1.0632	0.3735	1.0403	0.37		1	1.0241	0.3698	0.9671	0.3577		1	0.9934	0.3198	0.9757	0.298

## Sheet: Figure 7
	Fig. 7a	TEER value
		Control	sh-NC	sh-SRSF5	sh-SRSF5+P51-ETS1(+)	sh-SRSF5+P42-ETS1(+)
		98	84	47	93	42
		93	89	37	84	56
		84	98	37	84	37
		103	107	47	98	47
		103	98	42	84	56
	Fig. 7b	Dextran						HRP
		Control	sh-NC	sh-SRSF5	sh-SRSF5+P51-ETS1(+)	sh-SRSF5+P42-ETS1(+)		Control	sh-NC	sh-SRSF5	sh-SRSF5+P51-ETS1(+)	sh-SRSF5+P42-ETS1(+)
		100	112.32	242.43	116.31	222.59		100	103.57	179.73	101.06	174.67
		100	118.57	227.85	96.09	238.93		100	93.23	167.63	97.85	165.53
		100	100.55	229.74	92.61	215.33		100	115.39	154.73	107.3	154.31
		100	108.41	224.87	97.29	209.89		100	93.29	180.29	92.6	160.67
		100	95.06	236.94	105.5	244.31		100	96.91	173.09	95.99	172.27
	Fig. 7c	ZO-1 expression						occludin expression						claudin-5 expression
		Control	sh-NC	sh-SRSF5	sh-SRSF5+P51-ETS1(+)	sh-SRSF5+P42-ETS1(+)		Control	sh-NC	sh-SRSF5	sh-SRSF5+P51-ETS1(+)	sh-SRSF5+P42-ETS1(+)		Control	sh-NC	sh-SRSF5	sh-SRSF5+P51-ETS1(+)	sh-SRSF5+P42-ETS1(+)
		1	1.016	0.3089	0.927	0.3071		1	1.1026	0.3015	1.0211	0.343		1	1.0286	0.3457	0.9296	0.3351
		1	0.9602	0.4203	0.956	0.3955		1	1.0099	0.3781	0.9057	0.4246		1	1.0602	0.4288	0.9665	0.4174
		1	1.0646	0.3644	1.0234	0.3576		1	0.9556	0.3631	0.9609	0.3652		1	0.9514	0.3838	1.0298	0.3448
	Fig. 7e	ZO-1				occludin				claudin-5
		control	empty vector	p51-ETS1		control	empty vector	p51-ETS1		control	empty vector	p51-ETS1
		1	1.0381	2.5625		1	0.802	2.7982		1	1.1495	2.8709
		1	0.8221	2.4284		1	0.9986	2.3404		1	0.7951	2.7606
		1	1.1835	2.8017		1	1.1707	2.4567		1	0.8318	2.3946
		control	empty vector	p51-ETS1		control	empty vector	p51-ETS1		control	empty vector	p51-ETS1
		1	0.952	0.8242		1	1.1756	1.2641		1	1.1789	0.8187
		1	1.1777	1.1384		1	0.8444	0.9875		1	0.9232	1.2636
		1	0.8262	1.1276		1	0.829	1.0647		1	0.8674	1.0981

## Sheet: Figure 8
	Fig. 8b	Day 7							Day 15							Day 30
		Control	sh-METTL3	sh-IGF2BP3	CPEB2-Mut	sh-SRSF5	sh-P51-ETS1		Control	sh-METTL3	sh-IGF2BP3	CPEB2-Mut	sh-SRSF5	sh-P51-ETS1		Control	sh-METTL3	sh-IGF2BP3	CPEB2-Mut	sh-SRSF5	sh-P51-ETS1
		111600	102000	115800	88860	111300	142600		714400	158100	160600	119400	184100	142000		1407000	198100	222900	191200	209300	193100
		145000	51430	74910	62270	165400	167200		730500	167300	169700	176100	196100	217400		2131000	422100	395300	385500	541700	425700
		95310	106300	142600	50960	49390	61520		1051000	249800	237600	232200	256200	220900		4697000	579200	550500	532400	478000	522900
		82290	101700	47820	45870	43330	51070		1052000	294500	316300	286300	265900	372200		4308000	586000	556400	612000	671900	695300
		95570	67460	46780	118400	55530	141800		1203000	353200	326100	203500	355900	368200		3433000	435400	516500	528500	640200	692400
	Fig. 8c	Survival days
		Control	sh-METTL3	sh-IGF2BP3	CPEB2-Mut	sh-SRSF5	sh-P51-ETS1
		21	45	44	43	42	43
		26	50	49	52	48	47
		30	54	52	56	51	50
		34	61	58	59	57	56
		37	65	63	64	63	65
	Fig. 8e	left brain hemisphere							right brain hemisphere
		Control	sh-METTL3	sh-IGF2BP3	CPEB2-Mut	sh-SRSF5	sh-P51-ETS1		Control	sh-METTL3	sh-IGF2BP3	CPEB2-Mut	sh-SRSF5	sh-P51-ETS1
		580.18	493.56	510.57	403.11	631.22	566.8		426.19	1160.99	1228.05	1190.93	1077.9	1339.03
		449.07	443.81	548.46	562.06	596.53	564.86		634.06	1075.05	1307.85	1280.99	1112.48	1175.62
		385.79	557.24	484.99	658.08	433.85	401.34		631.3	1326.14	1284.16	1375.11	1413.44	1329.73
		383.44	677.51	664.43	458.84	569.19	533.84		721.75	1190.86	1370.93	1329.55	1315.93	1089.92
		509.07	572.36	482.77	607.46	563.17	679.29		477.26	1390.26	1087.11	1318.35	1363.11	1223.72

## Sheet: Supplementary Figure 1
	Fig. S1b	METTL3 expression
		HA	U87	U373	U251
		1	1.3644	1.2465	2.2039
		1	1.476	1.4156	2.5299
		1	1.1098	1.038	2.1664
	Fig. S1d	TEER value
		BBB	BTB
		117	98
		121	93
		126	103
		131	112
		117	93
	Fig. S1e	Dextran			HRP
		BBB	BTB		BBB	BTB
		100	129.05		100	111.31
		100	134.5		100	118.79
		100	120.29		100	111.06
		100	113.39		100	112.76
		100	127.87		100	124.26

## Sheet: Supplementary Figure 2
	Fig. S2a	METTL3 expression
		Control	sh-NC	sh-RNA #1	sh-RNA #2	sh-RNA #3
		1	1.0148	0.4021	0.3982	0.2638
		1	0.963	0.4699	0.3723	0.2586
		1	0.9515	0.4872	0.3456	0.3103
	Fig. S2b	IGF2BP3 expression
		Control	sh-NC	sh-RNA #1	sh-RNA #2	sh-RNA #3
		1	0.9945	0.3158	0.3334	0.3394
		1	0.9725	0.2642	0.3669	0.4265
		1	1.045	0.2561	0.398	0.349
	Fig. S2c	CPEB2 expression
		Control	sh-NC	sh-RNA #1	sh-RNA #2	sh-RNA #3
		1	0.9674	0.4825	0.3232	0.2576
		1	1.0234	0.4698	0.3324	0.2732
		1	0.9685	0.4371	0.3899	0.2939
	Fig. S2d	SRSF5 expression
		Control	sh-NC	sh-RNA #1	sh-RNA #2	sh-RNA #3
		1	0.984	0.2907	0.3254	0.4526
		1	1.0681	0.3264	0.3798	0.5611
		1	0.9743	0.2765	0.4025	0.5792
	Fig. S2e	P51-ETS1 expression
		Control	sh-NC	sh-RNA #1	sh-RNA #2	sh-RNA #3
		1	1.0188	0.3199	0.3011	0.3152
		1	0.9442	0.3273	0.2985	0.3591
		1	0.9975	0.3858	0.2636	0.3943
